# Supplementary material for: The Diagnostic Value of EEG Wave Trains for Distinguishing Immature Absence Seizures and Sleep Spindles: Evidence from the WAG/Rij Rat Model
Source: Diagnostics (Basel). 2025 Apr 12;15(8):983. doi: 10.3390/diagnostics15080983 (PMC12025834; doi:10.3390/diagnostics15080983)
Supplement: Supplementary file 1 [file diagnostics-15-00983-s001.zip]

Archive with 1 entries (1 files):
- diagnostics-3544622-supplementary.pdf
